# Supplementary material for: Transition Metal-Doped Layered Iron Vanadate (FeV3-xMxO9.2.6H2O, M = Co, Mn, Ni, and Zn) for Enhanced Energy Storage Properties
Source: Nanomaterials (Basel). 2024 Nov 3;14(21):1765. doi: 10.3390/nano14211765 (PMC11547368; doi:10.3390/nano14211765)
Supplement: Supplementary file 1 [file nanomaterials-14-01765-s001.zip]

Archive with 1 entries (1 files):
- nanomaterials-3271859-supplementary.pdf
